# Supplementary material for: Evaluation of ‘implications for research’ statements in systematic reviews of interventions in advanced cancer patients – a meta-research study
Source: BMC Med Res Methodol. 2023 Dec 20;23:302. doi: 10.1186/s12874-023-02124-y (PMC10731681; doi:10.1186/s12874-023-02124-y)
Supplement: Supplementary file 1 — Additional file 1. [file 12874_2023_2124_MOESM1_ESM.xlsx]

## Sheet: Combinations of PICO factors
Combinations of PICO factors	Number	Percent
Intervention	21	10
Intervention, control	2	0.952381
Intervention, control, outcome	1	0.47619
Intervention, control, outcome, study design	3	1.42857
Intervention, control, study design	1	0.47619
Intervention, control, study design, time frame	1	0.47619
Intervention, outcome	8	3.80952
Intervention, outcome, study design	2	0.952381
Intervention, study design	11	5.2381
Method	1	0.47619
None	4	1.90476
Outcome	4	1.90476
Outcome, study design	8	3.80952
Patient	18	8.57143
Patient, control, study design	1	0.47619
Patient, intervention	22	10.4762
Patient, intervention, control	2	0.952381
Patient, intervention, control, outcome	2	0.952381
Patient, intervention, control, outcome, study design	2	0.952381
Patient, intervention, control, study design	8	3.80952
Patient, intervention, outcome	9	4.28571
Patient, intervention, outcome, study design	6	2.85714
Patient, intervention, outcome, time frame	1	0.47619
Patient, intervention, outcome, time frame, setting	1	0.47619
Patient, intervention, study design	15	7.14286
Patient, intervention, study design, setting	2	0.952381
Patient, intervention, study design, time frame	1	0.47619
Patient, method	1	0.47619
Patient, outcome	6	2.85714
Patient, outcome, study design	2	0.952381
Patient, study design	12	5.71429
Patient, study design, setting	1	0.47619
Patient, study design, time frame	1	0.47619
Study design	25	11.9048
Study design, method	4	1.90476
Study design, time frame	1	0.47619
Sum	210	100
